# Supplementary material for: Seasonal prediction of the distribution of three major malaria vectors in China: Based on an ecological niche model
Source: PLoS Negl Trop Dis. 2024 Jan 18;18(1):e0011884. doi: 10.1371/journal.pntd.0011884 (PMC10796015; doi:10.1371/journal.pntd.0011884)
Supplement: S1 Table — (XLSX) [file pntd.0011884.s008.xlsx]

## Sheet: S1_Table
species	longitude	latitude
Anopheles lesteri	100.217	25.613
Anopheles lesteri	101.7	28.6046
Anopheles lesteri	101.725	28.6963
Anopheles lesteri	103.484	30.2296
Anopheles lesteri	103.584	30.2213
Anopheles lesteri	103.717	27.3296
Anopheles lesteri	103.892	28.913
Anopheles lesteri	104.042	29.1213
Anopheles lesteri	104.275	28.1546
Anopheles lesteri	104.567	28.163
Anopheles lesteri	104.667	28.188
Anopheles lesteri	105.542	29.5046
Anopheles lesteri	105.675	29.388
Anopheles lesteri	105.709	28.5963
Anopheles lesteri	105.742	29.688
Anopheles lesteri	105.775	29.488
Anopheles lesteri	105.809	29.538
Anopheles lesteri	105.959	29.513
Anopheles lesteri	106.025	29.4213
Anopheles lesteri	106.042	29.1046
Anopheles lesteri	106.042	29.8713
Anopheles lesteri	106.05	29.913
Anopheles lesteri	106.2	29.2463
Anopheles lesteri	106.25	29.5713
Anopheles lesteri	106.392	29.838
Anopheles lesteri	106.417	29.413
Anopheles lesteri	106.467	29.5546
Anopheles lesteri	106.492	29.488
Anopheles lesteri	106.584	29.6046
Anopheles lesteri	106.592	29.7213
Anopheles lesteri	106.6	30.0796
Anopheles lesteri	106.659	29.038
Anopheles lesteri	106.659	29.5046
Anopheles lesteri	106.709	29.638
Anopheles lesteri	106.759	29.038
Anopheles lesteri	106.759	29.563
Anopheles lesteri	106.817	29.8463
Anopheles lesteri	106.875	29.4546
Anopheles lesteri	106.909	29.513
Anopheles lesteri	106.925	28.963
Anopheles lesteri	107.009	28.9213
Anopheles lesteri	107.134	29.9296
Anopheles lesteri	107.184	29.963
Anopheles lesteri	107.817	30.5963
Anopheles lesteri	107.817	30.6546
Anopheles lesteri	107.867	29.388
Anopheles lesteri	108.167	25.063
Anopheles lesteri	108.275	25.1213
Anopheles lesteri	108.509	25.913
Anopheles lesteri	110.475	20.0046
Anopheles lesteri	110.609	19.4796
Anopheles lesteri	110.717	19.5963
Anopheles lesteri	110.884	19.963
Anopheles lesteri	112.517	32.9963
Anopheles lesteri	112.917	32.7463
Anopheles lesteri	113.184	31.0046
Anopheles lesteri	113.25	31.6796
Anopheles lesteri	113.3	22.1713
Anopheles lesteri	113.367	31.713
Anopheles lesteri	113.384	32.4796
Anopheles lesteri	113.417	32.3796
Anopheles lesteri	113.459	22.188
Anopheles lesteri	113.5	22.2796
Anopheles lesteri	113.55	22.2463
Anopheles lesteri	113.55	31.513
Anopheles lesteri	113.584	31.7463
Anopheles lesteri	113.784	31.863
Anopheles lesteri	114.134	22.613
Anopheles lesteri	114.2	22.7796
Anopheles lesteri	114.542	33.538
Anopheles lesteri	114.95	32.2546
Anopheles lesteri	116.3	36.1463
Anopheles lesteri	116.5	35.3213
Anopheles lesteri	116.575	35.063
Anopheles lesteri	116.95	34.988
Anopheles lesteri	117.092	35.013
Anopheles lesteri	117.784	34.5463
Anopheles lesteri	118.125	34.9046
Anopheles lesteri	118.667	35.138
Anopheles lesteri	119.142	33.4963
Anopheles lesteri	119.184	25.8296
Anopheles lesteri	122.467	42.513
Anopheles lesteri	122.525	42.3963
Anopheles lesteri	122.917	39.8463
Anopheles lesteri	122.975	39.688
Anopheles lesteri	123.234	41.688
Anopheles lesteri	123.292	42.463
Anopheles lesteri	123.417	41.563
Anopheles lesteri	123.442	42.3546
Anopheles lesteri	123.55	41.7213
Anopheles lesteri	123.834	39.963
Anopheles lesteri	123.867	39.963
Anopheles lesteri	124.042	39.9546
Anopheles lesteri	124.117	39.9213
Anopheles lesteri	124.517	40.3296
Anopheles minimus	100.059	22.7713
Anopheles minimus	100.092	23.9213
Anopheles minimus	100.1	23.9463
Anopheles minimus	100.159	24.463
Anopheles minimus	100.417	24.3963
Anopheles minimus	100.542	23.613
Anopheles minimus	100.625	23.513
Anopheles minimus	100.709	23.563
Anopheles minimus	100.8	24.3963
Anopheles minimus	100.842	24.4963
Anopheles minimus	100.9	22.6963
Anopheles minimus	100.967	22.763
Anopheles minimus	100.984	22.7963
Anopheles minimus	101.059	23.0713
Anopheles minimus	101.067	23.1046
Anopheles minimus	101.2	21.8963
Anopheles minimus	101.267	21.313
Anopheles minimus	101.284	22.1463
Anopheles minimus	101.3	24.4296
Anopheles minimus	101.35	24.013
Anopheles minimus	101.584	21.3796
Anopheles minimus	101.6	21.3963
Anopheles minimus	101.617	21.5546
Anopheles minimus	101.617	23.588
Anopheles minimus	101.634	21.263
Anopheles minimus	101.65	21.1963
Anopheles minimus	101.692	21.1963
Anopheles minimus	101.692	23.463
Anopheles minimus	101.909	23.6796
Anopheles minimus	101.909	25.8713
Anopheles minimus	102	23.4963
Anopheles minimus	102.125	25.7296
Anopheles minimus	103.9	27.6963
Anopheles minimus	104	29.1963
Anopheles minimus	104.2	28.0963
Anopheles minimus	105.3	24.6963
Anopheles minimus	105.6	25.9463
Anopheles minimus	105.8	24.5963
Anopheles minimus	105.817	24.988
Anopheles minimus	106.1	25.1713
Anopheles minimus	106.1	25.1963
Anopheles minimus	106.417	24.1463
Anopheles minimus	106.5	24.363
Anopheles minimus	106.55	24.3463
Anopheles minimus	106.6	23.8963
Anopheles minimus	106.609	24.1713
Anopheles minimus	106.75	22.1213
Anopheles minimus	106.85	22.3713
Anopheles minimus	107.084	22.1213
Anopheles minimus	107.167	25.0213
Anopheles minimus	107.209	22.8463
Anopheles minimus	107.367	22.4213
Anopheles minimus	107.55	24.9796
Anopheles minimus	107.9	22.2963
Anopheles minimus	107.934	26.8963
Anopheles minimus	107.984	22.1713
Anopheles minimus	108.025	25.613
Anopheles minimus	108.167	25.063
Anopheles minimus	108.2	24.7963
Anopheles minimus	108.217	27.013
Anopheles minimus	108.267	23.1713
Anopheles minimus	108.359	26.7296
Anopheles minimus	108.7	25.763
Anopheles minimus	108.75	25.7713
Anopheles minimus	108.925	19.0546
Anopheles minimus	109.05	19.2963
Anopheles minimus	109.05	19.3296
Anopheles minimus	109.092	19.263
Anopheles minimus	109.1	19.2963
Anopheles minimus	109.15	18.9963
Anopheles minimus	109.2	18.9963
Anopheles minimus	109.2	24.9963
Anopheles minimus	109.35	19.4963
Anopheles minimus	109.35	19.713
Anopheles minimus	109.367	24.2463
Anopheles minimus	109.4	19.4963
Anopheles minimus	109.5	25.6963
Anopheles minimus	109.509	18.9296
Anopheles minimus	109.6	18.3463
Anopheles minimus	109.6	18.3963
Anopheles minimus	109.9	19.3463
Anopheles minimus	109.984	24.9963
Anopheles minimus	110	25.6963
Anopheles minimus	110	25.7963
Anopheles minimus	110.017	23.2463
Anopheles minimus	110.075	18.5046
Anopheles minimus	110.1	24.0963
Anopheles minimus	110.109	19.3713
Anopheles minimus	110.117	19.363
Anopheles minimus	110.542	19.238
Anopheles minimus	110.667	26.0296
Anopheles minimus	112.392	23.538
Anopheles minimus	112.4	23.5463
Anopheles minimus	112.7	21.9963
Anopheles minimus	113.317	23.1296
Anopheles minimus	113.359	23.1546
Anopheles minimus	114.2	22.7796
Anopheles minimus	114.8	22.8963
Anopheles minimus	117.725	24.4713
Anopheles minimus	118.792	26.6546
Anopheles minimus	119.475	27.2796
Anopheles minimus	119.525	26.6796
Anopheles minimus	119.65	27.0713
Anopheles minimus	119.667	29.0963
Anopheles minimus	119.767	28.9463
Anopheles minimus	119.9	27.238
Anopheles minimus	120.367	22.9713
Anopheles minimus	120.45	22.6463
Anopheles minimus	120.5	22.6963
Anopheles minimus	120.7	24.1963
Anopheles minimus	120.784	22.1463
Anopheles minimus	120.85	22.0546
Anopheles minimus	120.875	22.2463
Anopheles minimus	120.959	22.5546
Anopheles minimus	121.35	23.4963
Anopheles minimus	121.492	23.863
Anopheles minimus	97.5752	24.7296
Anopheles minimus	97.5835	24.713
Anopheles minimus	97.5835	24.7213
Anopheles minimus	97.6085	24.6713
Anopheles minimus	97.6169	24.713
Anopheles minimus	97.7502	24.938
Anopheles minimus	98.0919	24.9713
Anopheles minimus	98.1002	24.1963
Anopheles minimus	98.1169	25.0296
Anopheles minimus	98.2002	24.5046
Anopheles minimus	98.4669	24.6796
Anopheles minimus	98.4835	24.7463
Anopheles minimus	98.5002	24.7796
Anopheles minimus	98.5085	24.7713
Anopheles minimus	98.5669	24.6963
Anopheles minimus	98.6085	24.3713
Anopheles minimus	98.6085	24.6463
Anopheles minimus	98.6169	24.6713
Anopheles minimus	98.6502	24.6796
Anopheles minimus	98.6502	24.7296
Anopheles minimus	98.6752	24.863
Anopheles minimus	98.6919	24.938
Anopheles minimus	98.8252	23.9796
Anopheles minimus	98.8669	23.4963
Anopheles minimus	98.8835	27.113
Anopheles minimus	99.2835	23.2296
Anopheles minimus	99.2919	24.1046
Anopheles minimus	99.4335	23.3463
Anopheles minimus	99.4669	22.738
Anopheles minimus	99.5002	22.2963
Anopheles minimus	99.5169	25.8463
Anopheles minimus	99.6335	22.3463
Anopheles sinensis	100.017	26.2046
Anopheles sinensis	100.025	24.5213
Anopheles sinensis	100.134	24.4546
Anopheles sinensis	100.159	24.463
Anopheles sinensis	100.175	26.5713
Anopheles sinensis	100.2	25.688
Anopheles sinensis	100.217	25.613
Anopheles sinensis	100.267	24.463
Anopheles sinensis	100.3	25.688
Anopheles sinensis	100.325	25.2296
Anopheles sinensis	100.417	24.3963
Anopheles sinensis	100.492	24.5213
Anopheles sinensis	100.5	21.9963
Anopheles sinensis	100.5	25.363
Anopheles sinensis	100.534	25.0463
Anopheles sinensis	100.542	25.4963
Anopheles sinensis	100.6	25.8463
Anopheles sinensis	100.625	23.513
Anopheles sinensis	100.709	23.563
Anopheles sinensis	100.775	23.2963
Anopheles sinensis	100.925	21.863
Anopheles sinensis	100.967	22.763
Anopheles sinensis	101.034	23.0463
Anopheles sinensis	101.067	22.513
Anopheles sinensis	101.067	23.1046
Anopheles sinensis	101.175	25.5296
Anopheles sinensis	101.284	21.263
Anopheles sinensis	101.292	25.1046
Anopheles sinensis	101.3	24.4296
Anopheles sinensis	101.325	26.113
Anopheles sinensis	101.384	21.8796
Anopheles sinensis	101.55	25.0463
Anopheles sinensis	101.559	21.5213
Anopheles sinensis	101.567	21.4463
Anopheles sinensis	101.617	21.5546
Anopheles sinensis	101.65	25.3963
Anopheles sinensis	101.675	26.0546
Anopheles sinensis	101.692	21.1963
Anopheles sinensis	101.7	28.6046
Anopheles sinensis	101.859	23.4296
Anopheles sinensis	101.867	23.263
Anopheles sinensis	101.9	25.888
Anopheles sinensis	102.067	25.2546
Anopheles sinensis	102.159	27.0046
Anopheles sinensis	102.367	25.6046
Anopheles sinensis	102.717	25.038
Anopheles sinensis	102.734	24.988
Anopheles sinensis	102.8	23.1213
Anopheles sinensis	102.942	30.163
Anopheles sinensis	103.184	36.313
Anopheles sinensis	103.467	36.4296
Anopheles sinensis	103.667	30.963
Anopheles sinensis	103.892	28.913
Anopheles sinensis	104.042	29.1213
Anopheles sinensis	104.267	31.3046
Anopheles sinensis	104.417	27.788
Anopheles sinensis	104.434	22.988
Anopheles sinensis	104.459	31.6463
Anopheles sinensis	104.767	33.2296
Anopheles sinensis	104.95	29.663
Anopheles sinensis	105.034	24.0796
Anopheles sinensis	105.192	29.363
Anopheles sinensis	105.217	30.5546
Anopheles sinensis	105.284	33.388
Anopheles sinensis	105.342	24.7713
Anopheles sinensis	105.475	28.8046
Anopheles sinensis	105.542	29.5046
Anopheles sinensis	105.609	33.4963
Anopheles sinensis	105.742	29.688
Anopheles sinensis	105.767	24.9963
Anopheles sinensis	105.809	29.538
Anopheles sinensis	105.817	25.3796
Anopheles sinensis	105.834	23.3796
Anopheles sinensis	105.834	26.6963
Anopheles sinensis	105.834	32.363
Anopheles sinensis	105.925	30.1796
Anopheles sinensis	106.025	29.4213
Anopheles sinensis	106.042	29.1046
Anopheles sinensis	106.042	29.8713
Anopheles sinensis	106.25	29.5713
Anopheles sinensis	106.342	24.213
Anopheles sinensis	106.342	26.5546
Anopheles sinensis	106.35	26.763
Anopheles sinensis	106.417	23.1296
Anopheles sinensis	106.417	29.413
Anopheles sinensis	106.575	23.1296
Anopheles sinensis	106.592	23.0963
Anopheles sinensis	106.592	26.3963
Anopheles sinensis	106.6	22.4713
Anopheles sinensis	106.6	30.0796
Anopheles sinensis	106.659	29.038
Anopheles sinensis	106.675	30.5046
Anopheles sinensis	106.684	25.2296
Anopheles sinensis	106.684	26.4463
Anopheles sinensis	106.692	27.1463
Anopheles sinensis	106.692	29.0213
Anopheles sinensis	106.709	29.638
Anopheles sinensis	106.717	26.5796
Anopheles sinensis	106.75	25.413
Anopheles sinensis	106.759	29.563
Anopheles sinensis	106.759	32.213
Anopheles sinensis	106.817	29.8463
Anopheles sinensis	106.85	22.0796
Anopheles sinensis	106.875	29.4546
Anopheles sinensis	107.009	28.9213
Anopheles sinensis	107.059	27.0213
Anopheles sinensis	107.067	22.138
Anopheles sinensis	107.1	22.7463
Anopheles sinensis	107.1	24.9963
Anopheles sinensis	107.167	24.9963
Anopheles sinensis	107.184	29.963
Anopheles sinensis	107.217	24.313
Anopheles sinensis	107.367	24.513
Anopheles sinensis	107.384	29.6963
Anopheles sinensis	107.492	30.2546
Anopheles sinensis	107.517	26.2546
Anopheles sinensis	107.542	24.9713
Anopheles sinensis	107.584	23.438
Anopheles sinensis	107.584	31.363
Anopheles sinensis	107.767	29.938
Anopheles sinensis	107.817	30.5963
Anopheles sinensis	107.867	29.388
Anopheles sinensis	107.934	26.8963
Anopheles sinensis	107.95	30.313
Anopheles sinensis	107.984	22.1463
Anopheles sinensis	107.984	26.4963
Anopheles sinensis	107.992	26.588
Anopheles sinensis	108.117	30.0046
Anopheles sinensis	108.167	25.063
Anopheles sinensis	108.217	27.013
Anopheles sinensis	108.234	31.113
Anopheles sinensis	108.25	24.8296
Anopheles sinensis	108.259	24.8296
Anopheles sinensis	108.325	29.038
Anopheles sinensis	108.359	26.7296
Anopheles sinensis	108.4	27.9963
Anopheles sinensis	108.484	23.1296
Anopheles sinensis	108.484	30.7796
Anopheles sinensis	108.775	29.3463
Anopheles sinensis	108.85	27.7213
Anopheles sinensis	108.9	25.7296
Anopheles sinensis	108.917	27.2463
Anopheles sinensis	108.925	31.238
Anopheles sinensis	108.95	26.2046
Anopheles sinensis	108.959	28.563
Anopheles sinensis	109.125	28.8713
Anopheles sinensis	109.192	27.713
Anopheles sinensis	109.2	22.8296
Anopheles sinensis	109.259	22.6796
Anopheles sinensis	109.3	22.7963
Anopheles sinensis	109.35	19.713
Anopheles sinensis	109.359	25.4713
Anopheles sinensis	109.5	31.088
Anopheles sinensis	109.509	18.9296
Anopheles sinensis	109.55	22.2713
Anopheles sinensis	109.6	25.7463
Anopheles sinensis	109.6	25.7796
Anopheles sinensis	109.625	31.4046
Anopheles sinensis	109.709	19.863
Anopheles sinensis	109.717	19.863
Anopheles sinensis	109.725	18.3213
Anopheles sinensis	109.767	18.6296
Anopheles sinensis	109.859	34.9796
Anopheles sinensis	109.992	24.9796
Anopheles sinensis	110.009	25.7963
Anopheles sinensis	110.017	23.2463
Anopheles sinensis	110.017	25.7963
Anopheles sinensis	110.059	23.3546
Anopheles sinensis	110.075	18.5046
Anopheles sinensis	110.092	19.7463
Anopheles sinensis	110.109	19.3713
Anopheles sinensis	110.117	19.363
Anopheles sinensis	110.15	23.1796
Anopheles sinensis	110.159	19.9463
Anopheles sinensis	110.159	20.0296
Anopheles sinensis	110.159	31.1463
Anopheles sinensis	110.192	19.9546
Anopheles sinensis	110.192	19.9796
Anopheles sinensis	110.192	25.2463
Anopheles sinensis	110.275	20.0046
Anopheles sinensis	110.292	19.9213
Anopheles sinensis	110.3	19.638
Anopheles sinensis	110.317	19.713
Anopheles sinensis	110.342	19.8046
Anopheles sinensis	110.359	22.713
Anopheles sinensis	110.384	19.8213
Anopheles sinensis	110.434	23.2963
Anopheles sinensis	110.475	20.0046
Anopheles sinensis	110.492	20.013
Anopheles sinensis	110.542	19.238
Anopheles sinensis	110.542	19.6463
Anopheles sinensis	110.642	26.0296
Anopheles sinensis	110.659	19.8546
Anopheles sinensis	110.884	19.963
Anopheles sinensis	110.934	19.8213
Anopheles sinensis	111.067	25.9213
Anopheles sinensis	111.067	30.813
Anopheles sinensis	111.117	33.8463
Anopheles sinensis	111.159	23.2796
Anopheles sinensis	111.284	24.813
Anopheles sinensis	111.642	31.063
Anopheles sinensis	111.834	31.7713
Anopheles sinensis	112.184	32.088
Anopheles sinensis	112.225	31.038
Anopheles sinensis	112.242	31.713
Anopheles sinensis	112.392	23.538
Anopheles sinensis	112.542	31.1713
Anopheles sinensis	112.625	32.2546
Anopheles sinensis	112.775	34.9296
Anopheles sinensis	112.8	32.288
Anopheles sinensis	112.984	35.088
Anopheles sinensis	113.042	35.1796
Anopheles sinensis	113.05	23.663
Anopheles sinensis	113.05	34.9546
Anopheles sinensis	113.125	31.0213
Anopheles sinensis	113.184	31.0046
Anopheles sinensis	113.192	30.6713
Anopheles sinensis	113.3	22.4963
Anopheles sinensis	113.325	31.8796
Anopheles sinensis	113.359	35.2546
Anopheles sinensis	113.375	31.7213
Anopheles sinensis	113.434	35.2296
Anopheles sinensis	113.459	22.188
Anopheles sinensis	113.475	31.7046
Anopheles sinensis	113.55	31.513
Anopheles sinensis	113.567	30.9213
Anopheles sinensis	113.709	31.2463
Anopheles sinensis	113.767	31.0213
Anopheles sinensis	113.825	31.6546
Anopheles sinensis	113.859	31.638
Anopheles sinensis	113.867	30.6963
Anopheles sinensis	113.925	30.938
Anopheles sinensis	113.942	38.3546
Anopheles sinensis	114	31.2713
Anopheles sinensis	114.009	38.2713
Anopheles sinensis	114.017	32.0963
Anopheles sinensis	114.025	38.3296
Anopheles sinensis	114.134	22.613
Anopheles sinensis	114.2	22.7796
Anopheles sinensis	114.242	31.4713
Anopheles sinensis	114.292	26.7546
Anopheles sinensis	114.3	30.4963
Anopheles sinensis	114.334	30.8796
Anopheles sinensis	114.675	27.3463
Anopheles sinensis	114.8	30.1963
Anopheles sinensis	115.209	27.6463
Anopheles sinensis	115.425	27.2963
Anopheles sinensis	115.55	29.8296
Anopheles sinensis	115.6	29.6963
Anopheles sinensis	115.692	30.0296
Anopheles sinensis	116.034	34.8213
Anopheles sinensis	116.1	34.763
Anopheles sinensis	116.184	33.738
Anopheles sinensis	116.2	33.7963
Anopheles sinensis	116.217	33.7463
Anopheles sinensis	116.4	40.0213
Anopheles sinensis	116.45	34.0713
Anopheles sinensis	116.467	33.863
Anopheles sinensis	116.467	33.8713
Anopheles sinensis	116.467	33.8796
Anopheles sinensis	116.475	33.8713
Anopheles sinensis	116.625	40.0463
Anopheles sinensis	116.625	40.0546
Anopheles sinensis	116.634	40.0463
Anopheles sinensis	116.784	32.5463
Anopheles sinensis	116.85	33.2296
Anopheles sinensis	116.859	36.5296
Anopheles sinensis	116.967	27.2546
Anopheles sinensis	116.984	28.0713
Anopheles sinensis	117.125	27.7213
Anopheles sinensis	117.2	23.6713
Anopheles sinensis	117.217	32.9963
Anopheles sinensis	117.259	36.813
Anopheles sinensis	117.325	27.563
Anopheles sinensis	117.334	29.4046
Anopheles sinensis	117.342	23.9963
Anopheles sinensis	117.375	39.1296
Anopheles sinensis	117.459	26.7546
Anopheles sinensis	117.475	27.3463
Anopheles sinensis	117.517	27.3296
Anopheles sinensis	117.692	24.0963
Anopheles sinensis	117.709	32.513
Anopheles sinensis	117.8	26.8046
Anopheles sinensis	117.85	33.1463
Anopheles sinensis	117.959	27.6546
Anopheles sinensis	117.975	36.638
Anopheles sinensis	117.984	33.863
Anopheles sinensis	118.1	36.688
Anopheles sinensis	118.125	27.338
Anopheles sinensis	118.15	24.4963
Anopheles sinensis	118.209	33.463
Anopheles sinensis	118.259	26.6546
Anopheles sinensis	118.325	28.6796
Anopheles sinensis	118.359	31.763
Anopheles sinensis	118.484	35.3546
Anopheles sinensis	118.492	33.013
Anopheles sinensis	118.542	37.6046
Anopheles sinensis	118.542	37.8963
Anopheles sinensis	118.55	37.638
Anopheles sinensis	118.592	37.4546
Anopheles sinensis	118.784	32.063
Anopheles sinensis	118.792	26.6546
Anopheles sinensis	118.8	27.5296
Anopheles sinensis	118.85	37.4546
Anopheles sinensis	118.867	27.3796
Anopheles sinensis	118.909	35.3296
Anopheles sinensis	119.025	34.8713
Anopheles sinensis	119.034	26.9463
Anopheles sinensis	119.05	29.613
Anopheles sinensis	119.142	33.4963
Anopheles sinensis	119.275	34.3963
Anopheles sinensis	119.292	29.5046
Anopheles sinensis	119.309	27.0713
Anopheles sinensis	119.475	27.2796
Anopheles sinensis	119.5	29.2713
Anopheles sinensis	119.525	26.6796
Anopheles sinensis	119.65	27.0713
Anopheles sinensis	119.667	29.0963
Anopheles sinensis	119.709	29.1213
Anopheles sinensis	119.742	29.7796
Anopheles sinensis	119.742	30.2296
Anopheles sinensis	119.759	35.6963
Anopheles sinensis	119.767	28.9463
Anopheles sinensis	119.867	26.8546
Anopheles sinensis	119.884	29.288
Anopheles sinensis	119.9	27.238
Anopheles sinensis	119.934	30.2463
Anopheles sinensis	119.942	29.213
Anopheles sinensis	119.959	30.0546
Anopheles sinensis	119.984	30.3713
Anopheles sinensis	120	29.463
Anopheles sinensis	120.05	28.9213
Anopheles sinensis	120.109	34.288
Anopheles sinensis	120.184	29.2963
Anopheles sinensis	120.192	30.4796
Anopheles sinensis	120.209	27.1713
Anopheles sinensis	120.225	29.3463
Anopheles sinensis	120.267	32.8046
Anopheles sinensis	120.292	30.3546
Anopheles sinensis	120.292	31.5796
Anopheles sinensis	120.392	37.663
Anopheles sinensis	120.442	28.9963
Anopheles sinensis	120.45	36.238
Anopheles sinensis	120.484	32.6213
Anopheles sinensis	120.584	27.813
Anopheles sinensis	120.667	28.0963
Anopheles sinensis	121.225	31.3796
Anopheles sinensis	122.15	45.6713
Anopheles sinensis	124.117	39.9213
Anopheles sinensis	125.125	41.3796
Anopheles sinensis	125.134	44.4046
Anopheles sinensis	125.475	45.263
Anopheles sinensis	125.717	42.5296
Anopheles sinensis	125.725	41.8796
Anopheles sinensis	126.05	44.1546
Anopheles sinensis	126.525	43.6463
Anopheles sinensis	127.692	42.538
Anopheles sinensis	128.242	43.513
Anopheles sinensis	128.309	42.863
Anopheles sinensis	128.609	49.538
Anopheles sinensis	129.492	42.9546
Anopheles sinensis	130.434	42.8796
Anopheles sinensis	133.542	47.0963
Anopheles sinensis	97.6585	24.613
Anopheles sinensis	97.6585	24.6296
Anopheles sinensis	97.8169	24.2546
Anopheles sinensis	97.8335	24.638
Anopheles sinensis	97.8669	24.7713
Anopheles sinensis	97.8752	24.0296
Anopheles sinensis	97.9252	24.813
Anopheles sinensis	97.9419	24.9713
Anopheles sinensis	97.9419	25.1046
Anopheles sinensis	98.0835	24.088
Anopheles sinensis	98.1169	25.0296
Anopheles sinensis	98.3002	24.8463
Anopheles sinensis	98.3669	25.113
Anopheles sinensis	98.4002	24.7713
Anopheles sinensis	98.4335	25.0963
Anopheles sinensis	98.4335	25.5046
Anopheles sinensis	98.4669	24.6796
Anopheles sinensis	98.4669	25.3546
Anopheles sinensis	98.4835	24.7463
Anopheles sinensis	98.5002	24.7796
Anopheles sinensis	98.5002	24.938
Anopheles sinensis	98.5085	24.7713
Anopheles sinensis	98.5169	24.7546
Anopheles sinensis	98.5585	24.688
Anopheles sinensis	98.5585	25.1296
Anopheles sinensis	98.5669	24.6963
Anopheles sinensis	98.6085	24.3713
Anopheles sinensis	98.6085	24.6463
Anopheles sinensis	98.6169	24.6713
Anopheles sinensis	98.6252	28.0213
Anopheles sinensis	98.6335	26.013
Anopheles sinensis	98.6335	28.0296
Anopheles sinensis	98.6502	24.6796
Anopheles sinensis	98.6502	24.7296
Anopheles sinensis	98.6669	27.7713
Anopheles sinensis	98.6752	24.863
Anopheles sinensis	98.6752	27.738
Anopheles sinensis	98.6919	24.938
Anopheles sinensis	98.7002	27.838
Anopheles sinensis	98.7085	27.938
Anopheles sinensis	98.7752	25.963
Anopheles sinensis	98.8252	23.9796
Anopheles sinensis	98.8502	26.888
Anopheles sinensis	98.8585	26.0213
Anopheles sinensis	98.8669	25.788
Anopheles sinensis	98.8669	26.0963
Anopheles sinensis	98.8752	27.038
Anopheles sinensis	98.8752	28.2963
Anopheles sinensis	98.8835	26.8046
Anopheles sinensis	98.8835	26.9213
Anopheles sinensis	98.8835	27.113
Anopheles sinensis	98.8835	27.3046
Anopheles sinensis	98.9002	26.7213
Anopheles sinensis	99.0335	25.863
Anopheles sinensis	99.0502	27.7046
Anopheles sinensis	99.1419	26.2046
Anopheles sinensis	99.1419	26.2463
Anopheles sinensis	99.1585	26.738
Anopheles sinensis	99.1585	27.1713
Anopheles sinensis	99.1752	26.6963
Anopheles sinensis	99.2252	27.338
Anopheles sinensis	99.2502	25.038
Anopheles sinensis	99.2502	25.738
Anopheles sinensis	99.2835	23.2296
Anopheles sinensis	99.2919	24.1046
Anopheles sinensis	99.2919	27.1796
Anopheles sinensis	99.3335	23.4963
Anopheles sinensis	99.3835	23.263
Anopheles sinensis	99.3919	26.363
Anopheles sinensis	99.4002	25.3213
Anopheles sinensis	99.4169	26.438
Anopheles sinensis	99.4335	23.3463
Anopheles sinensis	99.4335	26.4713
Anopheles sinensis	99.5169	25.8463
Anopheles sinensis	99.5502	25.4796
Anopheles sinensis	99.5919	22.3296
Anopheles sinensis	99.6335	24.4296
Anopheles sinensis	99.7252	24.3296
Anopheles sinensis	99.8335	22.938
Anopheles sinensis	99.9252	26.5213
Anopheles sinensis	99.9419	22.5713
Anopheles sinensis	99.9502	26.1213
Anopheles sinensis	99.9752	25.6713
